# Supplementary material for: An RGD-Conjugated Prodrug Nanoparticle with Blood–Brain–Barrier Penetrability for Neuroprotection Against Cerebral Ischemia–Reperfusion Injury
Source: Antioxidants (Basel). 2024 Nov 1;13(11):1339. doi: 10.3390/antiox13111339 (PMC11591307; doi:10.3390/antiox13111339)
Supplement: Supplementary file 1 [file antioxidants-13-01339-s001.zip]

Archive with 3 entries (2 files):
- SI文件.pdf
- __MACOSX/
- __MACOSX/._SI文件.docx
